# Supplementary material for: Highly Sensitive Temperature Sensors Resulting from the Luminescent Behavior of Sm3+-Doped Ba2MgMoO6 High-Symmetry Double-Perovskite Molybdate Phosphors
Source: Materials (Basel). 2024 Apr 19;17(8):1897. doi: 10.3390/ma17081897 (PMC11052038; doi:10.3390/ma17081897)
Supplement: Supplementary file 1 [file materials-17-01897-s001.zip]

Archive with 1 entries (1 files):
- materials-2960975-supplementary.pdf
